# Supplementary material for: Spatio-temporal pattern formation of living organisms at the edge of chaos
Source: ISME J. 2025 Mar 13;19(1):wraf050. doi: 10.1093/ismejo/wraf050 (PMC11964086; doi:10.1093/ismejo/wraf050)
Supplement: Werner_Arndt_Table_S1_LyapunovMetrics_wraf050 [file werner_arndt_table_s1_lyapunovmetrics_wraf050.xlsx]

## Sheet: Tabelle1
Table S1. Metrics of the Jacobian Lyapunov Exponents. Given are the values for the Lyapunov Exponents calculated after the Jacobin Matrix for both approaches, the sliding window and for the complete time series. Average and median values are given for all and only for the postive Lyapunov Exponents.
Category	complete time series (n=700)	sliding-window time series (n= 38,500)
min	-1.04287	-4.70174
max	0.053	0.845
average (all exponents)	-0.0415763	-0.186316
median (all exponents)	-0.0233482	-0.0908839
average (positive exponents)	0.0216447	0.0544097
median (positive exponents)	0.0196783	0.0303147
