# Supplementary material for: Spatio-temporal pattern formation of living organisms at the edge of chaos
Source: ISME J. 2025 Mar 13;19(1):wraf050. doi: 10.1093/ismejo/wraf050 (PMC11964086; doi:10.1093/ismejo/wraf050)
Supplement: S1_Model_file_Werner_Arndt_wraf050 [file s1_model_file_werner_arndt_wraf050.zip]

Archive with 1 entries (1 files):
- S1_Model_file_Werner_Arndt_wraf050.m
