# Supplementary material for: Spatio-temporal pattern formation of living organisms at the edge of chaos
Source: ISME J. 2025 Mar 13;19(1):wraf050. doi: 10.1093/ismejo/wraf050 (PMC11964086; doi:10.1093/ismejo/wraf050)
Supplement: S1_Model_file_Werner_Arndt_wraf050 [file s1_model_file_werner_arndt_wraf050.zip › S1_Model_file_Werner_Arndt_wraf050.m]

% Model - Johannes Werner 16.08.2024
% johannes.werner@alumni.uni-koeln.de
%% Parameters and Setup

% List of connections
list_con = {
    [1 3], [1 4], [2 3], [3 4], [4 5], [2 6], [2 7], [5 9], [5 10], ...
    [6 7], [7 8], [8 9], [9 10], [15 10], [8 13], [6 11], [11 12], ...
    [12 13], [13 14], [14 15], [11 16], [12 17], [14 19], [15 20], ...
    [16 17], [17 18], [18 19], [19 20], [16 21], [18 23], [20 25], ...
    [21 22], [22 23], [23 24], [24 25], [21 26], [22 27], [24 29], ...
    [25 30], [26 27], [27 28], [28 29], [29 30], [26 31], [28 33], ...
    [30 35], [31 32], [32 33], [33 34], [34 35], [31 36], [32 37], ...
    [34 39], [35 40], [36 37], [37 38], [38 39], [39 40], [36 41], ...
    [38 43], [40 45], [41 42], [42 43], [43 44], [44 45], [41 46], ...
    [42 46], [44 49], [45 49], [46 47], [47 48], [48 49], [47 50], ...
    [48 50]
};

% Model parameters
lengthTimeseries = 720;  % Model length in minutes
numberChambers = 50;     % Number of patches
growthRate = (1 + 4.51)^(1 / (24 * 60)) - 1;  % Experimental growth rate

startingValues = [50, 58, 55, 61, 46, 45, 72, 78, 58, 61, 57, 68, ...
    44, 68, 42, 55, 56, 70, 41, 58, 29, 45, 59, 61, 35, 39, 41, 61, ...
    39, 61, 65, 78, 63, 39, 32, 22, 45, 43, 77, 52, 48, 51, 46, 40, ...
    41, 34, 61, 39, 47, 40];

% Initialize
normalDistribution = cell(1, 2 * length(list_con) + 1);
transitionRates = cell(1, lengthTimeseries);

%% Generate normal distributed transition rates between patches

% Generate normal distributed values for each connection
for i = 1:(2 * length(list_con) + 1)
    normalDistribution{i} = normrnd(0.6, 0.15, [1, lengthTimeseries + 1]);
end

for j = 1:(lengthTimeseries + 1)
    A = nan(numberChambers, numberChambers);
    for i = 1:length(list_con)
        first = list_con{i}(1);
        second = list_con{i}(2);
        A(first, second) = normalDistribution{i}(j);
        A(second, first) = normalDistribution{i + length(list_con)}(j);
    end
    transitionRates{j} = A;
end

% Parameters for ODE system
params = {numberChambers, transitionRates, growthRate};

%% Solve ODE System

tspan = 0:lengthTimeseries;  % Time span of the model
[t, y] = ode45(@odefcn, tspan, startingValues, [], params);  % Calculate the ODE system

%% Plot results

% Plot abundance over time
figure('visible', 'on');
plot(t / 60, y(:, 2:numberChambers), '-', t / 60, y(:, 1), '-');
xlabel('Time [hours]');
ylabel('Abundance');

% Plot abundance every 7 minutes (as in the experiment)
figure('visible', 'on');
plot(t(1:7:end) / 60, y(1:7:end, 2:numberChambers), '-');
xlabel('Time [hours]');
ylabel('Abundance');

%% ODE function

function dydt = odefcn(t, y, params)
    amountOfPatches = params{1};
    transitionrates = params{2};
    g = params{3};  % Growth rate

    dydt = zeros(amountOfPatches, 1);  % Initialize derivatives

    % Calculate the ODE system
    A = transitionrates{round(t, 0) + 1} .* y(1:amountOfPatches);
    for c = 1:amountOfPatches
        dydt(c) = g * y(c) - sum(A(c, :), 'omitnan') + sum(A(:, c), 'omitnan');
    end
end
